# Supplementary material for: Optimization of Oxygen Evolution Reaction with Electroless Deposited Ni–P Catalytic Nanocoating
Source: Nanomaterials (Basel). 2021 Nov 9;11(11):3010. doi: 10.3390/nano11113010 (PMC8623144; doi:10.3390/nano11113010)
Supplement: Supplementary file 1 [file nanomaterials-11-03010-s001.zip]

Archive with 1 entries (1 files):
- nanomaterials-1432627-supplementary.pdf
